# Supplementary material for: bioSyntax: syntax highlighting for computational biology
Source: BMC Bioinformatics. 2018 Aug 22;19:303. doi: 10.1186/s12859-018-2315-y (PMC6106740; doi:10.1186/s12859-018-2315-y)
Supplement: Supplementary file 2 — Table S1. Biological class definitions and colour definitions for the default bioSyntax theme in hexadecimal (gedit, sublime, VSCode, and gvim), cterm (vim), and 8-bit ANSI escape character (less) colours. (XLS 186 kb) [file 12859_2018_2315_MOESM2_ESM.xls]

## Sheet: bioSyntax Theme
Class	Variable_Name	Description	fontStyle	hex-bg	hex-fg	ctermbg	ctermfg	ansi_256_colour	system_colour
Generic	normal	default text	-	-	-	-	-	-	-	hex:	sublime, gedit, gvim
Generic	string	string	-	-	#FF4641	-	160	38:5:160	-	cterm:	vim
Generic	quoteString	quoted string	italic	-	#FF4641	-	160	38:5:160	-	ansi256:	less
Generic	numeric	number	-	-	#0087af	-	31	38:5:31	36	system	less, for older terminals
Generic	numeric2	number 2	-	-	#AE81FF	-	61	38:5:61	33
Generic	comment	comment	Italic	-	#B1B1AF	-	250	38:5:250	37
Generic	comment	comment2	Italic	-	#B1B1AF	-	245	38:5:245	37
Generic	url	url or file link	-	-	#66D9EF	-	45	38:5:45	36
Generic.Keyword	keyword	red/pink	-	-	#F92672	-	162	38:5:162	31
Generic.Keyword	keyword2	yellow	-	-	#A6E22E	-	113	38:5:113	32
Generic.Keyword	keyword3	blue	-	-	#66D9EF	-	45	38:5:45	36
Generic.Keyword	keyword4	orange	-	-	#FD971F	-	208	38:5:208	33
Generic.Keyword	keyword5	purple	-	-	#AE81FF	-	61	38:5:61	35
Generic.Keyword	keyword6	yellow2	-	-	#E6DB74	-	178	38:5:178	-
Header	header	header strings	bold	#3E3D32	#E6DB74	0	253	38:5:253;48:5:0	30;40
Header	headerbw	header strings bw	-	#47453E	#BDB691	237	208	38:5:208;48:5:237	-
Coordinate	genome	genome ID (hg38)	bold	-	#1E8449	-	28	38:5:28	32
Coordinate	chr	coordinate ref-name	bold	-	#1E8449	-	28	38:5:28	32
Coordinate	chrStart	start coordinate	-	-	#1E8449	-	28	38:5:28	32
Coordinate	chrEnd	end coordinate	-	-	#1E8449	-	28	38:5:28	32
Strand	strandPlus	+	-	#4192FF	#000000	33	0	38:5:0;48:5:33	-
Strand	strandMinus	-	-	#F09000	#000000	166	0	38:5:0;48:5:166	-
Strand	strandNone	.	-	-	#B1B1AF	-	245	38:5:245	-
Gene.Model	geneSymbol	Symbol (CMYC), geneID	Italic	-	#1E8449	-	28	38:5:28	-
Gene.Model	geneLevel	gene tier object	bold	-	#1E8449	-	28	38:5:28	-
Gene.Model	transcriptLevel	transcript tier object	-	-	#4192FF	-	33	38:5:33	-
Gene.Model	exonLevel	exontier object	-	-	#AE81FF	-	61	38:5:61	-
Gene.Model	cds	CDS	-	#000000	#A6E22E	0	113	38:5:113;48:5:0	-
Gene.Model	start_codon	start codon	-	#4192FF	#000000	33	0	38:5:0;48:5:33	-
Gene.Model	stop_codon	stop codon	-	#FF4641	#000000	9	0	38:5:0;48:5:9	-
Gene.Model	utr	untranslated region	-	#FFFFFF	#B1B1AF	15	245	38:5:245;48:5:15	-
Software	software	software ID	Italic	-	#FD971F	-	208	38:5:208	33
Version	version	version numbers	-	-	#AE81FF	-	61	38:5:61	36
Command.Line	command	command line strings	-	-	#FD971F	-	208	38:5:208	33
Seq.Library	library	Sequencing Library Info	-	-	#66D9EF	-	45	38:5:45	36
Seq.Platform	platform	Sequencing Technology	-	-	#F92672	-	162	38:5:162	31
Binary	bon	"True"	-	#4192FF	#000000	33	0	38:5:0;48:5:33	104
Binary	mal	"False"	-	#FF4641	#000000	9	0	38:5:0;48:5:9	101
CIGAR.string	cigMat	Match	-	-	#D8D8D7	-	253	38:5:253	-
CIGAR.string	cigMis	Mismatch	-	-	#FF4641	-	9	38:5:9	31
CIGAR.string	cigIns	Insertion	-	-	#4192FF	-	33	38:5:33	36
CIGAR.string	cigDel	Deletion	-	-	#F09000	-	166	38:5:166	33
CIGAR.string	cigN	Skipped	Italic	-	#4F504B	-	240	38:5:240	1;30
CIGAR.string	cigClip	Hard / Soft Clip / Padding	Italic	-	#4F504B	-	240	38:5:240	1;30
Col.Gradient	grad0	Color Gradient: Score	-	-	#FFFFFF	-	-	-	-
Col.Gradient	grad1	-	-	-	#FFE7FD	-	-	-	-
Col.Gradient	grad2	-	-	-	#FFCFFB	-	-	-	-
Col.Gradient	grad3	-	-	-	#FFB7F9	-	-	-	-
Col.Gradient	grad4	-	-	-	#FF9FF7	-	-	-	-
Col.Gradient	grad5	-	-	-	#FF88F6	-	-	-	-
Col.Gradient	grad6	-	-	-	#FF70F4	-	-	-	-
Col.Gradient	grad7	-	-	-	#FF58F2	-	-	-	-
Col.Gradient	grad8	-	-	-	#FF40F0	-	-	-	-
Col.Gradient	grad9	-	-	-	#FF29EF	-	-	-	-
Col.Gradient	grad10	End Color Gradient	-	-	#FF00EB	-	-	-	-
BW.Gradient	gradbw0	BW Gradient: PHRED, MAPQ	-	-	#3C3D38	0	245	-	-
BW.Gradient	gradbw1	-	-	-	#4F504B	246	0	38:5:243;48:5:0	1;30;40
BW.Gradient	gradbw2	-	-	-	#63635F	247	0	-	-
BW.Gradient	gradbw3	-	-	-	#767773	248	0	38:5:243;48:5:237	37;40
BW.Gradient	gradbw4	-	-	-	#8A8A87	249	235	-	-
BW.Gradient	gradbw5	-	-	-	#9D9E9B	250	235	-	-
BW.Gradient	gradbw6	-	-	-	#B1B1AF	251	241	38:5:237;48:5:243	30;100
BW.Gradient	gradbw7	-	-	-	#C4C4C3	252	241	-	-
BW.Gradient	gradbw8	-	-	-	#D8D8D7	253	241	38:5:242;48:5:249	40;107
BW.Gradient	gradbw9	-	-	-	#EBEBEB	254	250	-	-
gradient.bw10	gradbw10	End BW Gradient	-	-	#FFFFFF	15	250	38:5:250;48:5:255	37;107
gradient.bold.bw9	gradbbw9	bw bold 9	bold	-	#EBEBEB	254	250	-	-
gradient.bold.bw10	gradbbw10	bw bold 10	bold	-	#FFFFFF	15	250	-	-
nucleotide	ntA	A	-	#47FF19	#000000	10	0	38:5:0;48:5:10	30;102
nucleotide	ntT	T	-	#4192FF	#000000	33	0	38:5:0;48:5:33	30;104
nucleotide	ntG	G	-	#FFAF00	#000000	214	0	38:5:0;48:5:214	30;43
nucleotide	ntC	C	-	#FF4641	#000000	9	0	38:5:0;48:5:9	30;41
nucleotide	ntU	U	-	#8A89FF	#000000	105	0	38:5:0;48:5:105	30;104
nucleotide	ntR	R	-	#FFFE80	#000000	229	0	38:5:0;48:5:229	-
nucleotide	ntY	Y	-	#E180FF	#000000	183	0	38:5:0;48:5:183	-
nucleotide	ntS	S	-	#FF9B80	#000000	174	0	38:5:0;48:5:174	-
nucleotide	ntW	W	-	#80FFF2	#000000	86	0	38:5:0;48:5:86	-
nucleotide	ntM	M	-	#CE8834	#000000	130	0	38:5:0;48:5:130	-
nucleotide	ntK	K	-	#90B82C	#000000	148	0	38:5:0;48:5:148	-
nucleotide	ntD	D	-	#C7FFB9	#000000	158	0	38:5:0;48:5:158	-
nucleotide	ntB	B	-	#F8C1C0	#000000	225	0	38:5:0;48:5:225	-
nucleotide	ntV	V	-	#FFE3B9	#000000	223	0	38:5:0;48:5:223	-
nucleotide	ntH	H	-	#BFD8F9	#000000	153	0	38:5:0;48:5:153	-
nucleotide	ntN	N: Any	-	#FFFFFF	#000000	15	0	38:5:0;48:5:15	30;47
nucleotide	ntX	X: unknown	-	-	#E6E6E6	-	254	-	-
nucleotide	ntGap	gap: '-' or '.'	-	-	#E6E6E6	-	254	-	-
nt_HighContrast	hcA	A	-	#D2D2D2	#000000	15	0	38:5:0;48:5:15	-
nt_HighContrast	hcT	T	-	#4192FF	#FFFFFF	33	15	38:5:15;48:5:33	-
nt_HighContrast	hcG	G	-	#FF3200	#000000	9	0	38:5:0;48:5:9	-
nt_HighContrast	hcC	C	-	#000000	#FFFFFF	0	15	38:5:15;48:5:0	-
nt_HighContrast	hcU	U	-	#4A5CFF	#FFFFFF	63	15	38:5:15;48:5:63	-
nt_HighContrast	hcR	R	-	#F49ACE	#000000	213	0	38:5:0;48:5:213	-
nt_HighContrast	hcY	Y	-	#00007D	#FFFFFF	17	15	38:5:15;48:5:17	-
nt_HighContrast	hcS	S	-	#7D0000	#FFFFFF	1	15	38:5:15;48:5:1	-
nt_HighContrast	hcW	W	-	#7DC8FF	#000000	14	0	38:5:0;48:5:14	-
nt_HighContrast	hcM	M	-	#FFFE80	#000000	229	0	38:5:0;48:5:229	-
nt_HighContrast	hcK	K	-	#9309A1	#000000	5	0	38:5:0;48:5:5	-
nt_HighContrast	hcD	D	-	#EEB88E	#000000	223	0	38:5:0;48:5:223	-
nt_HighContrast	hcB	B	-	#8B4915	#FFFFFF	130	0	38:5:0;48:5:130	-
nt_HighContrast	hcV	V	-	#FF6432	#000000	225	0	38:5:0;48:5:225	-
nt_HighContrast	hcH	H	-	#BFD8F9	#000000	153	0	38:5:0;48:5:153	-
nt_HighContrast	hcN	N: Any	-	#FFFFFF	#838383	7	8	38:5:8;48:5:7	-
nt_HighContrast	hcX	X: unknown	-	#FFFFFF	#838383	7	8	38:5:8;48:5:7	-
nt_HighContrast	hcGap	gap: '-' or '.'	-	-	#838383	-	8	38:5:8	-
aa_Clustal	aaA	A	-	#80A0F0	#000000	-	-	-	-
aa_Clustal	aaR	R	-	#F01505	#000000	-	-	-	-
aa_Clustal	aaN	N	-	#00FF00	#000000	-	-	-	-
aa_Clustal	aaD	D	-	#C048C0	#000000	-	-	-	-
aa_Clustal	aaC	C	-	#F08080	#000000	-	-	-	-
aa_Clustal	aaQ	Q	-	#00FF00	#000000	-	-	-	-
aa_Clustal	aaE	E	-	#C048C0	#000000	-	-	-	-
aa_Clustal	aaG	G	-	#F09048	#000000	-	-	-	-
aa_Clustal	aaH	H	-	#15A4A4	#000000	-	-	-	-
aa_Clustal	aaI	I	-	#80A0F0	#000000	-	-	-	-
aa_Clustal	aaL	L	-	#80A0F0	#000000	-	-	-	-
aa_Clustal	aaK	K	-	#F01505	#000000	-	-	-	-
aa_Clustal	aaM	M	-	#80A0F0	#000000	-	-	-	-
aa_Clustal	aaF	F	-	#80A0F0	#000000	-	-	-	-
aa_Clustal	aaP	P	-	#FFFF00	#000000	-	-	-	-
aa_Clustal	aaS	S	-	#00FF00	#000000	-	-	-	-
aa_Clustal	aaT	T	-	#00FF00	#000000	-	-	-	-
aa_Clustal	aaW	W	-	#80A0F0	#000000	-	-	-	-
aa_Clustal	aaY	Y	-	#15A4A4	#000000	-	-	-	-
aa_Clustal	aaV	V	-	#80A0F0	#000000	-	-	-	-
aa_Clustal	aaB	B	-	#FFFFFF	#000000	-	-	-	-
aa_Clustal	aaX	X	-	#FFFFFF	#000000	-	-	-	-
aa_Clustal	aaZ	Z	-	#FFFFFF	#000000	-	-	-	-
aa_Zappo	zappoA	A	-	#FFAFAF	#000000	-	-	-	-
aa_Zappo	zappoR	R	-	#6464FF	#000000	-	-	-	-
aa_Zappo	zappoN	N	-	#00FF00	#000000	-	-	-	-
aa_Zappo	zappoD	D	-	#FF0000	#000000	-	-	-	-
aa_Zappo	zappoC	C	-	#FFFF00	#000000	-	-	-	-
aa_Zappo	zappoQ	Q	-	#00FF00	#000000	-	-	-	-
aa_Zappo	zappoE	E	-	#FF0000	#000000	-	-	-	-
aa_Zappo	zappoG	G	-	#FF00FF	#000000	-	-	-	-
aa_Zappo	zappoH	H	-	#6464FF	#000000	-	-	-	-
aa_Zappo	zappoI	I	-	#FFAFAF	#000000	-	-	-	-
aa_Zappo	zappoL	L	-	#FFAFAF	#000000	-	-	-	-
aa_Zappo	zappoK	K	-	#6464FF	#000000	-	-	-	-
aa_Zappo	zappoM	M	-	#FFAFAF	#000000	-	-	-	-
aa_Zappo	zappoF	F	-	#FFC800	#000000	-	-	-	-
aa_Zappo	zappoP	P	-	#FF00FF	#000000	-	-	-	-
aa_Zappo	zappoS	S	-	#00FF00	#000000	-	-	-	-
aa_Zappo	zappoT	T	-	#00FF00	#000000	-	-	-	-
aa_Zappo	zappoW	W	-	#FFC800	#000000	-	-	-	-
aa_Zappo	zappoY	Y	-	#FFC800	#000000	-	-	-	-
aa_Zappo	zappoV	V	-	#FFAFAF	#000000	-	-	-	-
aa_Zappo	zappoB	B	-	#FFFFFF	#000000	-	-	-	-
aa_Zappo	zappoX	X	-	#FFFFFF	#000000	-	-	-	-
aa_Zappo	zappoZ	Z	-	#FFFFFF	#000000	-	-	-	-
aa_Taylor	taylorA	A	-	#CCFF00	#000000	-	-	-	-
aa_Taylor	taylorR	R	-	#0000FF	#000000	-	-	-	-
aa_Taylor	taylorN	N	-	#CC00FF	#000000	-	-	-	-
aa_Taylor	taylorD	D	-	#FF0000	#000000	-	-	-	-
aa_Taylor	taylorC	C	-	#FFFF00	#000000	-	-	-	-
aa_Taylor	taylorQ	Q	-	#FF00CC	#000000	-	-	-	-
aa_Taylor	taylorE	E	-	#FF0066	#000000	-	-	-	-
aa_Taylor	taylorG	G	-	#FF9900	#000000	-	-	-	-
aa_Taylor	taylorH	H	-	#0066FF	#000000	-	-	-	-
aa_Taylor	taylorI	I	-	#66FF00	#000000	-	-	-	-
aa_Taylor	taylorL	L	-	#33FF00	#000000	-	-	-	-
aa_Taylor	taylorK	K	-	#6600FF	#000000	-	-	-	-
aa_Taylor	taylorM	M	-	#00FF00	#000000	-	-	-	-
aa_Taylor	taylorF	F	-	#00FF66	#000000	-	-	-	-
aa_Taylor	taylorP	P	-	#FFCC00	#000000	-	-	-	-
aa_Taylor	taylorS	S	-	#FF3300	#000000	-	-	-	-
aa_Taylor	taylorT	T	-	#FF6600	#000000	-	-	-	-
aa_Taylor	taylorW	W	-	#00CCFF	#000000	-	-	-	-
aa_Taylor	taylorY	Y	-	#00FFCC	#000000	-	-	-	-
aa_Taylor	taylorV	V	-	#99FF00	#000000	-	-	-	-
aa_Taylor	taylorB	B	-	#FFFFFF	#000000	-	-	-	-
aa_Taylor	taylorX	X	-	#FFFFFF	#000000	-	-	-	-
aa_Taylor	taylorZ	Z	-	#FFFFFF	#000000	-	-	-	-
aa_Hydrophobicity	hydroA	A	-	#AD0052	#000000	-	-	-	-
aa_Hydrophobicity	hydroR	R	-	#0000FF	#000000	-	-	-	-
aa_Hydrophobicity	hydroN	N	-	#0C00F3	#000000	-	-	-	-
aa_Hydrophobicity	hydroD	D	-	#0C00F3	#000000	-	-	-	-
aa_Hydrophobicity	hydroC	C	-	#C2003D	#000000	-	-	-	-
aa_Hydrophobicity	hydroQ	Q	-	#0C00F3	#000000	-	-	-	-
aa_Hydrophobicity	hydroE	E	-	#0C00F3	#000000	-	-	-	-
aa_Hydrophobicity	hydroG	G	-	#6A0095	#000000	-	-	-	-
aa_Hydrophobicity	hydroH	H	-	#1500EA	#000000	-	-	-	-
aa_Hydrophobicity	hydroI	I	-	#FF0000	#000000	-	-	-	-
aa_Hydrophobicity	hydroL	L	-	#EA0015	#000000	-	-	-	-
aa_Hydrophobicity	hydroK	K	-	#0000FF	#000000	-	-	-	-
aa_Hydrophobicity	hydroM	M	-	#B0004F	#000000	-	-	-	-
aa_Hydrophobicity	hydroF	F	-	#CB0034	#000000	-	-	-	-
aa_Hydrophobicity	hydroP	P	-	#4600B9	#000000	-	-	-	-
aa_Hydrophobicity	hydroS	S	-	#5E00A1	#000000	-	-	-	-
aa_Hydrophobicity	hydroT	T	-	#61009E	#000000	-	-	-	-
aa_Hydrophobicity	hydroW	W	-	#5B00A4	#000000	-	-	-	-
aa_Hydrophobicity	hydroY	Y	-	#4F00B0	#000000	-	-	-	-
aa_Hydrophobicity	hydroV	V	-	#F60009	#000000	-	-	-	-
aa_Hydrophobicity	hydroB	B	-	#0C00F3	#000000	-	-	-	-
aa_Hydrophobicity	hydroX	X	-	#680097	#000000	-	-	-	-
aa_Hydrophobicity	hydroZ	Z	-	#0C00F3	#000000	-	-	-	-
